# Supplementary material for: Effectiveness and Feasibility of Taxing Salt and Foods High in Sodium: A Systematic Review of the Evidence
Source: Adv Nutr. 2020 Jun 20;11(6):1616–30. doi: 10.1093/advances/nmaa067 (PMC7666895; doi:10.1093/advances/nmaa067)
Supplement: nmaa067_Supplemental_Files [file nmaa067_supplemental_files.zip]

Archive with 2 entries (2 files):
- Supplementary data 1.docx
- Supplementary data 2.docx
